# Supplementary material for: Sildenafil Citrate Downregulates PDE5A mRNA Expression in Women with Recurrent Pregnancy Loss without Altering Angiogenic Factors—A Preliminary Study
Source: J Clin Med. 2021 Oct 29;10(21):5086. doi: 10.3390/jcm10215086 (PMC8584603; doi:10.3390/jcm10215086)
Supplement: Supplementary file 1 [file jcm-10-05086-s001.zip]

Archive with 1 entries (1 files):
- jcm-1336953-supplementary.pdf
